# Supplementary material for: Predicting Syndromic Status Based on Longitudinal Data from Parental Reports of the Presence of Additional Structural and Functional Anomalies in Children Born with an Orofacial Cleft
Source: J Clin Med. 2024 Nov 17;13(22):6924. doi: 10.3390/jcm13226924 (PMC11594774; doi:10.3390/jcm13226924)
Supplement: Supplementary file 1 [file jcm-13-06924-s001.zip]

Archive with 1 entries (1 files):
- jcm-3289865-supplementary.pdf
